# Supplementary material for: Differential organization of tonic and chronic B cell antigen receptors in the plasma membrane
Source: Nat Commun. 2019 Feb 18;10:820. doi: 10.1038/s41467-019-08677-1 (PMC6379438; doi:10.1038/s41467-019-08677-1)
Supplement: Supplementary file 4 — Source Data [file 41467_2019_8677_MOESM4_ESM.xlsx]

## Sheet: IgM Ramos
Figure 1d & Supp. Fig. 2a
control_exp1	ms_exp1	control_exp2	ms_exp2	control_exp3	ms_exp3	control_exp4	ms_exp4
17.139	21.364	22.503	25.407	20.198	39.077	18.503	22.457
15.532	23.284	21.04	29.116	19.945	41.779	15.095	24.761
15.687	23.92	23.213	29.446	15.877	46.865	22.064	26.591
21.915	27.658	24.489	30.649	14.274	31.765	19.661	27.535
22.575	31.876	25.026	31.762	17.107	37.105	23.654	28.007
16.707	32.286	19.079	34.438	14.772	27.206	21.588	29.312
20.009	34.836	27.623	36.231	17.506	48.881	16.47	29.473
18.344	41.474	28.47	36.878	18.304	49.26	20.379	30.083
25.089	41.662	25.329	39.66	17.241	31.903	18.375	30.366
26.258	41.708	20.807	40.554	29.246	44.727	37.37	32.794
16.37	42.043	21.398	41.948	23.064	47.654	19.588	33.664
20.708	42.094	24.634	42.995	24.682	34.378	31.567	33.776
18.009	43.478	20.271	44.466	15.389	41.237	20.661	34.466
23.253	45.096	20.131	44.719	24.089	37.108	21.2	34.911
23.106	45.856	19.073	45.802	18.238	54.666	19.169	35.135
21.295	47.3	22.647	45.848	21.677	42.033	18.257	35.173
28.798	47.825	18.749	47.666	22.1	69.784	33.297	35.669
22.874	48.007	16.764	51.459	20.791	45.159	25.603	35.711
21.674	48.389	24.431	52.118	22.749	74.963	18.958	35.781
17.397	49.826	21.157	52.822	20.224	46.059	24.666	35.839
20.467	50.086	29.216	55.165	16.853	40.381	24.933	35.865
21.512	51.694	29.478	56.299	22.399	67.593	15.555	36.03
26.968	51.85	26.879	56.364	16.849	54.358	20.151	36.261
21.824	52.197	26.027	59.242	32.951	63.636	21.26	37.071
22.257	54.667	30.934	59.788	13.323	44.755	24.622	37.602
23.933	55.498	18.599	61.118	23.506	54.35	44.868	37.745
18.107	56.044	20.499	64.257	23.507	83.811	35.59	37.933
14.933	58.085	22.39	64.789	14.264		17.343	37.933
18.811	58.343	23.173	67.416	15.785		17.413	38.1
13.696	58.818	24.918	67.594	16.6		21.603	38.148
19.735	60.029	22.58	69.012	24.226		19.598	38.188
19.528	60.609	18.334	71.032	24.185		17.843	38.233
20.197	60.881	47.541	72.367	20.044		26.357	39.312
14.924	61.529	22.458	74.41	20.142		25.545	39.765
21.534	62.605	43.785	75.492	15.995		19.324	40.093
26.694	63.115	26.519	78.35	22.952		18.278	40.178
20.108	65.879	27.129	78.933	18.956		23.864	40.623
19.005	67.052	26.934	86.348	26.511		25.412	40.8
23.233	67.684	21.974	90.808	17.212		25.349	41.097
14.084	68.289	21.371	142.3	19.774		21.551	41.289
15.568	68.498	22.494		21.017		20.614	41.353
20.09	70.641	12.275		18.97		25.439	41.961
18.317	70.713	21.07		26.597		29.087	42.046
14.735	71.774	21.882		17.423		26.359	42.226
18.725	73.944	23.629		17.09		29.317	42.552
18.789	75.157	19.177		19.195		24.723	43.075
21.576	75.685	26.744		18.389		22.872	43.136
19.805	77.057	23.522		19.948		27.666	43.37
18.694	78.897	36.964		37.907		23.929	43.453
18.762	81.471	38.919		19.744		16.314	43.485
24.976	82.093	30.696		23.003		20.972	43.869
23.567	84.59	23.071		18.526		24.034	43.95
23.949	85.333	31.763		18.902		21.13	44.45
21.185	86.434	20.426		21.068		18.201	44.563
25.186	87.304	22.504		21.031		30.722	44.575
19.285	87.653	26.49		18.608		24.951	45.152
18.524	90.189	42.728		23.974		34.6	46.002
16.554	92.339	27.526		12.819		37.745	46.152
14.879	93.11	30.54		29.682		24.903	46.32
18.63	93.566	27.782		18.8		31.849	46.733
19.763	93.849	25.948		21.906		18.293	46.79
21.398	94.31	23.196		16.942		24.595	46.835
16.948	97.528	25.464		25.98		19.822	46.966
22.113	98.629	21.071		25.684		31.165	47.257
15.578	99.264	25.905		30.39		26.653	47.62
23.29	100.68	28.975		23.133		20.405	48.039
20.182	102.54	20.64		27.17		21.666	48.139
24.064	104.54	31.428		22.084		27.777	48.178
19.357	105.8	31.29		24.894		28.074	48.895
24.533	108.04	25.604		36.008		28.991	49.426
28.858	111.62	25.702		33.091		33.918	49.489
23.741	111.92	31.554		34.621		44.695	49.6
23.164	112.61	28.43		24.767		19.601	49.642
19.335	119.8	30.67		26.872		41.47	49.882
24.144	125.86	17.164		23.308		19.103	50.086
23.6	126.67	28.552		20.989		29.598	50.748
24.132	133.48	29.728		23.568		25.793	51.349
22.428	136.35	33.781		21.842		29.208	51.524
27.317	143.14	44.811		21.799		33.47	51.81
44.508	164.44	35.23		21.41		23.954	51.913
17.579	231.73	32.642		23.155		22.504	51.968
28.733	238.81	31.983		22.374		29.662	53.035
18.665	262.26	27.768		19.575		27.298	53.751
23.507		33.872		15.643		28.641	53.991
30.315		27.435		19.04		28.082	54.001
17.744		24.634		18.847		26.466	54.338
18.822		27.478		24.389		24.317	54.375
45.174		34.984		16.438		29.954	55.218
21.69		25.362		34.103		19.533	55.516
19.3		21.063		36.919		51.835	55.57
15.609		35.897		18.714		27.089	56.04
19.199		68.121		32.124		23.205	56.191
16.063		26.568		26.942		22.223	56.398
11.392		28.83		22.094		22.518	56.488
21.467		27.591		24.814		26.537	57.048
22.314		27.704		22.276		24.41	57.055
18.299		28.115		19.021		30.404	57.091
19.48		20.07		18.086		21.356	57.805
20.945		44.472		25.917		20.512	57.974
23.935		23.164		20.991		39.831	58.208
24.464		26.024		25.397		25.919	58.328
23.994		31.73		18.033		22.588	58.617
40.261		33.019		38.235		30.255	59.252
20.426		32.982		23.342		31.762	59.628
18.702		25.51		22.586		20.501	60.363
20.696		22.935		24.009		36.402	60.522
19.486		46.253		32.972		25.437	60.634
20.287		35.812		20.52		28.378	61.74
23.405		39.533		27.043		29.439	61.961
24.076		35.812		26.617		36.636	62.01
25.371		27.988		25.312		34.68	63.425
21.3		21.542		25.56		23.514	63.958
22.681		27.853		21.835		26.549	64.616
17.937		21.423		18.639		22.698	65.069
20.612		25.9		26.289		38.883	65.36
28.247		27.565		26.327		14.88	66.538
23.094		34.6		20.448		30.216	67.321
23.623		24.307		25.521		27.927	67.461
14.082		45.821		25.679		19.72	68.023
19.508		27.463		20.854		33.849	68.227
25.178		25.605		41.233		17.194	68.316
21.086		26.684		23.47		27.716	68.535
31.661		23.433		23.375		48.512	69.709
18.132		25.063		26.036		30.552	70.454
20.704		35.888		24.6		21.899	70.576
17.518		26.786		26.032		26.625	71.251
21.708		2015-10-25		23.372		29.037	71.39
21.182		25.724		19.065		29.698	72.26
25.886		23.775		17.611		20.64	72.267
23.2		38.014		33.003		22.5	72.982
21.535		34.416		19.309		56.06	74.089
23.227		27.574		22.855		29.879	75.458
25.145		32.232		23.265		33.542	76.934
21.293		38.127		20.159		28.266	78.606
18.079		28.544		16.042		22.828	79.716
23.976		49.731		17.738		32.495	81.599
19.591		21.756		19.298		50.732	81.974
23.51		26.879		21.294		21.432	84.911
22.895		24.262		33.9		37.421	87.679
24.846		25.175		24.377		20.579	89.491
25.969		24.451		25.573		27.177	93.984
35.447		37.067		26.852		40.823	96.149
43.668		34.733		29.329		20.939	98.997
19.997		25.363		23.672		26.712
20.823		38.67		23.426		32.994
25.025		44.995		22.407		38.544
22.333		36.997		26.369		31.642
28.208		20.948		34.299		44.063
16.627		28.437		16.263		27.119
23.829		34.526		69.603		18.561
24.637		32.738		35.879		22.299
28.924		38.335		22.562		36
25.056		21.355		21.428		22.996
20.441		23.295		25.984		24.662
21.031		20.277		29.764		25.118
23.442		25.224		25.76		31.536
22.008		25.514		28.106		36.433
15.218		20.428		26.985		36.818
26.33		37.22		27.031		39.172
19.553		25.824		41.697		27.547
19.088		33.631		17.095		25.772
19.807		27.292		26.424		30.185
28.376		41.242		22.12		40.519
22.176		28.207		19.758		24.646
22.964		30.381		31.408		49.069
23.386		28.663		40.801		26.116
15.924		20.802		26.959		19.369
21.117		56.191		22.985		24.265
26.009		34.503		17.414		32.469
23.234		40.847		33.991		24.285
25.395		38.082		31.707		28.807
23.541		42.261		32.274		28.47
19.495		31.268		27.375		32.822
30.024		23.744		20.281		19.96
20.072		32.596		20.964		31.522
24.022		35.513		26.497		28.999
19.263		39.14		19.875		27.324
29.225		29.203		31.566		31.49
26.954		37.181		22.88		29.889
32.099		32.306		17.383		50.403
28.501		51.784		25.129		36.263
21.393		30.069		45.098		60.587
25.524		31.537		32.228		28.074
22.354		33.655		23.55		30.812
39.403		34.594		16.29		24.61
33.819		28.787		44.535		23.548
26.325		42.612		32.43		21.28
33.568		74.616		33.031		19.759
24.107		33.496		23.591		33.513
20.12		41.574		19.491		36.042
24.234		38.536		24.192		28.666
21.349		23.758		24.527		26.045
23.184		38.914		21.222		26.008
21.037		21.971		28.182		50.179
24.905		48.293		24.557		45.56
19.867		32.009		21.645		41.286
25.672		47.04		26.722		31.046
23.913		48.893		21.529		31.715
28.091		30.503		36.761		30.688
26.173		34.079		24.095		23.277
22.142		37.06		25.223		22.402
21.346		27.294		20.924		20.624
16.836		32.021		26.42		25.765
26.404		31.162		23.827		33.442
19.798		30.543		26.303		26.164
30.989		48.241		22.7		22.726
29.705		30.198		24.231		36.495
35.638		34.599		31.048		26.492
26.982		39.588		27.452		22.039
26.444		41.641		22.516		37.084
21.774				29.363		25.203
30.807				30.635		36.68
25.275				38.841		23.352
27.332				22.165		31.398
30.101				28.136		30.467
24.785				20.943		30.089
26.569				23.723		32.199
27.75				30.614		36.676
18.039				22.772		24.932
20.404				22.915		30.054
30.462				27.828		32.404
26.336				20.475		21.472
21.29				21.724		24.079
26.357				30.307		28.432
24.582				29.005		26.764
24.088				22.033		27.444
18.936				33.969		52.692
20.452				27.175		34.849
28.284				30.51		50.924
16.168				33.433		23.311
22.296				30.318		20.722
16.257				23.978		21.053
23.327				37.635		22.973
25.957				22.222		34.06
32.914				33.55		30.657
20.045				41.262		30.703
25.051				27.193		40.792
23.125				27.529		32.502
16.9				20.019		24.232
23.52				18.253		38.699
23.297				23.173		19.274
17.783				24.979		46.971
24.537				32.247		50.33
16.019				29.339		37.599
19.223				22.255		31.339
30.077				25.571		34.298
19.538				26.803		63.647
28.657				42.43		39.563
17.24				22.158		37.664
23.131				16.566		23.75
28.085				21.789		25.445
29.081				53.72		63.097
25.976				20.599		54.133
20.278				29.251		24.912
19.098				33.765		29.447
24.376				29.401		22.337
22.493				32.234		34.54
18.574				38.637		29.621
18.275				15.917		32.632
31.883				30.365		24.443
21.321				34.822		29.524
26.006				31.1		26.248
23.345				20.496		28.923
29.584				29.952		31.205
19.944				25.475		21.698
22.257				36.801		39.805
30.934				21.655		34.488
20.08				38.712		27.193
25.994				26.484		61.006
22.648				33.62		25.362
23.601				21.328		25.289
17.834				21.608		42.577
18.991				30.642		28.047
18.616				42.301		50.356
19.939				27.667		30.177
16.75				55.489		28.761
22.145				26.844		36
18.08				21.059		18.554
29.239				16.164		43.764
13.933				34.869		45.808
27.54				28.503		33.028
26.529				15.73		24.719
22.225				20.386		21.842
21.51				22.921		30.326
19.236				31.294		41.54
24.298				40.252		49.345
22.298				28.191		26.622
26.399				28.518		43.704
26.991				27.086		82.174
18.517				34.6		21.871
19.752				43.312		18.319
23.362				25.61		54.131
25.602				44.601		27.092
24.078				29.879		18.664
22.645				35.214		42.726
26.377				32.639		27.274
18.196				25.979		30.157
19.469				46.305		40.605
23.636				39.541		37.416
34.873				22.395		27.388
23.133				25.838		17.642
21.718				21.967		27.196
32.47				27.473		24.959
18.949				25.195		29.535
18.795				27.328		21.672
22.697				35.253		27.734
24.361				40.327		30.918
25.23				25.981		25.502
16.752				26.6		27.879
28.522				28.038		24.326
23.198				36.868		31.107
14.122				31.721		36.751
19.948				27.504		30.685
30.653				32.954		35.925
27.294				25.244		27.658
20.858				33.231		32.505
19.841				37.465		23.698
30.07				28.766		35.795
23.105				26.145		32.206
15.069				12.981		25.748
28.267				29.651		33.264
24.412				30.413		24.593
24.468				34.265		32.911
19.943				23.064		44.484
23.332				49.736		33.546
28.62				17.321		45.931
18.71				30.923		34.013
25.893				39.29		32.404
23.564				30.795		43.824
18.984				24.813		25.691
19.159				53.46		29.379
36.612				41.042		31.131
28.697				24.382		24.808
22.368				23.286		34.598
32.75				30.081		24.852
21.131				31.437		28.825
21.256				23.953		35.796
25.676				25.186		47.895
28.705				32.66		30.29
21.517				40.906		31.149
28.888				36.124		52.343
34.528				41.977		33.726
25.459				26.289		43.62
18.389				32.363		22.753
30.785				27.109		74.196
34.04				39.52		20.933
16.657				37.153		38.444
24.447				44.069		53.7
22.153				25.391		21.946
24.915				24.436		34.058
27.126				25.093		54.987
24.733				29.943		33.796
23.007				24.261		54.694
23.122				37.112		19.977
26.495				26.594		33.105
20.605				23.426		59.861
21.651				44.342		37.287
40.239				30.923		33.092
28.467				32.534		42.972
20.214				28.222		44.184
24.291				33.836		27.587
23.205						28.635
27.19						34.421
25.179						30.591
23.939						38.171
25.442						38.873
25.253						33.926
62.547						56.388
33.879						30.271
29.414						32.86
21.096						24.286
22.233						24.411
24.277						39.891
23.161						35.415
27.281						33.717
18.66						31.222
23.046						36.288
22.192						56.62
28.93						37.282
20.047						40.505
29.255						48.455
22.826						39.001
17.915						42.024
31.043						31.645
24.928						38.677
28.109						60.327
17.626						36.887
26.745						57.668
19.276						37.675
24.9						26.887
18.611						30.508
26.801						23.134
27.263						32.682
26.223						36.28
24.965						26.33
19.638						35.138
27.728						24.995
27.098						24.88
25.505						37.499
24.673						25.271
25.29						54.558
28.302						26.745
18.606						26.78
28.051						31.848
30.492						58.656
28.962						43.587
21.621						31.358
20.054						37.503
19.459						33.614
29.65						31.298
30.303						39.647
21.461						70.128
24.177						28.503
26.141						38.141
27.323						29.09
18.657						35.832
29.439						66.027
33.741						33.614
25.923						36.603
25.935						53.777
20.124						40.504
32.948						10.535
30.136						28.123
23.339						22.253
22.788						57.226
24.18
23.421
28.357
26.911
22.245
20.741
21.877
21.51
26.389
20.765
24.077
18.79
19.665
31.588
35.054
31.337
23.092
26.276
27.559
31.433
22.168
35.235
21.399
28.706
27.135
21.149
24.681
30.96
24.636
36.296
26.673
19.48
24.475
23.65
26.515
21.978
22.805
22.382
22.603
24.557
20.115
23.448
31.044
22.383
22.469
26.148
31.271
18.094
17.738
23.794
25.378
21.4
25.526
29.11
28.442
30.199
21.99
26.246
19.121
44.05
24.845
28.349
28.615
25.258
25.98
22.72
24.822
20.647
27.745
20.895
25.434
23.869
25.017
17.398
24.212
30.183
23.724
21.004
19.808
20.1
18.7
21.688
28.451
25.264
28.374
24.41
26.167
30.978
30.062
25.139
22.276
22.662
21.862
27.454
20.797
21.211
35.055
22.113
24.904
21.696
39.626
18.171
35.376
25.348
19.039
23.061
21.873
42.972
30.389
20.702
24.373
33.62
23.452
37.762
32.172
23.574
26.2
37.548
21.851
32.004
28.562
25.705
34.871
31.338
23.715
34.76
17.996
24.375
21.099
25.438
30.706
33.394
24.895
26.822
33.016
17.829
23.995
19.63
26.016
28.8
30.752
25.89
22.105
25.71
30.831
54.245
26.256
21.556
30.19
24.683
31.821
21.199
20.488
20.96
22.133
33.794
21.124
22.76
25.209
25.588
27.845
16.254
27.546
22.187
21.564
19.71
32.733
33.068
30.557
26.76
23.197
37.796
26.498
21.749
20.159
31.537
39.401
22.428
25.749
24.17
24.575
22.976
19.442
21.416
26.337
23.892
24.646
27.199
32.999
38.997
25.752
24.921
29.485
23.509
24.206
23.143
24.755
25.322
22.002
21.698
31.455
30.967
27.542
36.474
23.857
26.317
23.606
27.931
21.679
25.372
29.99
30.277
28.331
26.086
24.201
21.476
20.84
22.116
26.717
23.379
24.852
22.643
24.055
24.114
24.107
30.043
29.231
18.598
29.371
21.054
28.296
28.961
26.111
27.328
25.557
25.02
25.355
23.134
35.405
18.954
22.953
26.116
21.997
33.334
30.148
27.453
20.733
23.034
14.296
20.251
40.69
21.003
27.732
30.18
28.163
15.271
24.362
18.578
23.106
35.173
30.711
21.218
31.207
26.998
24.081
23.161
21.993
34.224
21.177
22.731
19.991
16.83
36.553
26.537
25.32
32.317
27.513
18.434
25.966
29.202
48.078
26.734
24.111
37.265
32.663
28.167
25.93
36.031
33.345
23.643
22.657
26.391
26.922
25.196
37.746
30.754
33.053
28.509
23.839
28.407
29.175
23.926
21.096
27.647
17.296
34.13
33.358
29.829
52.122
31.015
19.525
31.158
23.507
18.522
33.824
37.218
28.037
25.394
22.537
28.673
19.721
22.339
34.072
26.102
22.817
24.314
25.27
20.09
27.062
22.662
28.303
21.352
23.129
25.543
26.195
22.789
22.843
27.45
28.035
34.255
32.147
46.15
33.419
23.108
28.792
56.849
27.923
43.753
32.363
27.537
20.789
21.423
25.63
26.498
29.994
20.088
31.643
29.708
26.062
27.081
40.737
25.919
22.792
26.631
30.887
20.893
38.741
21.21
25.516
56.969
20.71
36.135
24.296
29.265
25.74
19.113
26.158
21.771
19.134
23.02
28.555
21.479
22.822
24.359
26.339
28.126
30.986
28.871
19.291
19.811
34.493
33.765
30.343
37.121
27.409
26.756
29.074
27.968
32.982
29.503
37.918
32.888
31.243
24.335
24.054
22.96
29.267
24.582
18.759
19.765
23.796
36.221
25.866
23.623
22.602
23.055
22.512
29.625
27.747
21.965
30.737
29.056
31.574
23.809
29.575
24.489
28.531
25.531
38.777
30.966
23.46
30.454
25.33
41.28
49.8
28.278
21.538
24.294
26.659
47.03
31.765
32.228
21.622
25.171
25.553
33.548
27.744
31.759
26.887
17.946
30.786
21.383
22.879
17.382
33.951
22.322
42.988
23.543
20.217
35.439
30.043
31.639
36.272
35.556
18.235
26.599
23.872
30.492
30.913
29.796
28.086
33.659
26.464
31.347
27.644
28.671
28.779
27.037
28.579
26.196
30.69
26.245
30.325
38.463
46.79
23.027
30.492
33.665
31.463
24.682
33.359
32.119
34.339
25.24
22.251
23.201
20.947
39.319
26.059
28.935
30.814
29.22
24.283
21.749
47.353
28.663
23.627
24.959
30.312
23.339
21.624
32.404
32.61
31.151
35.446
18.793
32.665
33.446
35.386
33.14
32.698
20.391
23.358
33.689
21.869
30.236
25.528
26.076
28.582
39.582
29.541
25.439
18.563
34.786
55.728
29.522
21.051
28.615
18.888
21.955
22.69
21.934
27.322
35.144
24.23
25.724
28.985
29.64
22.559
26.754
23.523
24.976
30.234
29.496
32.373
22.422
28.533
21.278
29.314
22.258
29.729
20.205
28.737
34.829
34.384
32.122
2014-09-25
22.886
36.306
46.255
21.668
20.886
27.208
45.983
24.113
40.357
45.369
44.81
35.166
38.286
35.508
17.06
47.735
31.833
26.624
36.919
30.696
25.866
32.225
22.185
29.612
29.49
28.102
33.394
25.072
38.263
29.477
28.867
30.134
47.85
35.253
42.701
27.725
23.2
30.125
33.033
34.918
21.337
53.757
30.943
28.633
26.111
28.277
29.956
30.424
35.469
51.399
50.729
30.348
26.047
25.196
36.89
23.506
29.677
23.415
26.697
34.835
20.886
41.009
32.941
26.902
32.565
33.906
30.326
23.09
24.689
23.368
33.398
24.779
30.694
35.322
24.464
54.289
24.812
27.917
23.477
36.485
32.515
33.4
34.176
28.485
33.928
24.933
25.478
34.63
36.823
25.98
26.744
29.44
20.682
26.449
28.109
31.706
27.615
23.083
21.408
30.838
30.955
32.021
30.695
32.717
33.258
38.65
42.339
49.429
28.134
32.566
25.727
41.337
25.058
18.105
35.319
27.954
40.411
30.468
21.962
41.634
45.609
30.346
25.626
27.665
44.118
33.236
32.916
27.698
23.862
27.619
27.256
32.954
45.054
25.465
24.581
32.09
45.237
23.512
35.847
39.626
38.051
33.719
26.832
25.283
36.703
30.506
30.872
35.651
56.799
33.18
27.621
25.647
39.767
28.318
44.874
20.788
36.389
46.403
25.339
53.466
45.079
35.318
56.283
48.106
32.221
25.995
27.997
47.872
52.994
25.3
30.298
35.951
34.097
40.48
32.677
39.314
31.114
48.38
28.378
27.535
26.744
28.102
29.21
31.245
38.016
35.34
28.761
25.968
31.531
23.749
31.304
26.717
27.075
27.977
38.495
25.84
25.041
37.874
33.153
27.698
26.544
28.548
32.05
39.07
34.128
31.073
33.791
30.135
28.261
33.676
44.512
31.186
31.875
36.767
24.738
30.279
35.106
39.625
40.36
44.124
45.028
32.282
36.162
28.041
23.377
33.057
35.021
39.662
35.727
30.517
24.621
33.966
27.617
42.322
48.976
48.644
37.173
33.172
31.655
41.927
41.594
108.53
32.323
26.153
45.816
41.971
27.757
29.784
33.114
50.483
36.033
49.445
34.17
30.348
24.806
46.564
27.635
39.338
42.21
66.63
26.949
31.904
34.196
36.015
31.737
23.845
31.276
35.443
43.574
28.451
28.731
36.583
34.67
24.904
24.77
31.465
70.457
27.592
31.081
26.066
34.555
64.148
30.702
27.028
35.04
41.826
34.48
48.138
42.419
31.707
45.204
52.644
31.02
43.79
23.756
34.073
48.261
38.399
31.548
41.097
35.695
64.613
28.54
31.245
47.987
36.532
49.904
22.834
29.041
28.651
33.118
24.536
34.091
54.786
28.816
60.396
29.314
35.398
35.703
26.232
39.772
38.76
35.168
67.84
6.1796
1.1425
31.626
45.755
13.444
29.23
13.315
67.315
10.768
33.977
17.153
38.504
32.635
2.7877
55.1
22.604
61.293
23.768
5.2781
9.9291

## Sheet: IgM human
Figure 1g & Supp. Fig. 2c
control_exp1	ms_exp1	control_exp2	ms_exp2	control_exp3	ms_exp3
22.343	24.734	14.3	64.286	12.3	20.356
20.096	32.727	20.618	69.963	16.297	21.9
22.316	48.26	23.538	78.331	15.49	22.3
20.784	29.78	22.214	101.24	27.486	23.95
21.15	40.741	16.67	45.238	14.212	24.829
20.027	46.412	31.705	58.465	18.419	25.458
25.17	28.969	23.03	72.052	14.989	26.253
24.149	38.011	38.756	60.797	19.754	26.466
23.645	48.288	34.519	63	34.931	26.669
28.159	35.262	30.34	70.538	22.439	26.725
19.502	41.415	21.633	74.098	15.47	27.249
23.851	45.159	22.08	66.472	21.902	27.448
23.11	53.219	22.108	59.08	18.574	27.824
33.837	45.756	26.633	61.078	16.83	28.252
20.498	57.726	24.685	95.13	17.139	28.551
29.895	41.661	26.843	37.972	32.232	28.563
28.263	13.365	19.985	117.79	22.549	28.629
21.99	61.549	29.948	124.69	28.779	28.926
21.244	54.533	33.774	58.175	16.215	29.029
31.457	81.294	28.717	40.403	17.681	29.15
27.69	45.686	37.026	73.265	17.991	29.635
30.463	66.249	21.818	78.034	20.701	29.65
21.42		31.405	47.167	15.895	29.757
32.788		27.935	89.486	16.656	30.095
21.153		27.121	53.417	20.302	30.234
31.617		28.874	105.19	22.83	30.437
21.564		27.3	70.861	24.215	30.488
24.442		27.053	109.36	22.14	30.82
30.377		25.815	63.536	29.409	31.047
21.38		28.122	80.289	33.647	31.343
24.389		31.89	37.098	33.566	31.415
25.755		27.071	69.581	24.62	31.492
30.711		26.724	87.72	22.883	31.759
27.754		35.4	49.123	23.987	31.803
19.586		33.219	69.71	21.924	32.129
17.447		55.762	38.585	16.397	32.142
28.652		30.482	67.163	25.322	32.328
19.739			66.855	21.755	32.593
30.385			72.138	22.828	32.666
25.937			49.646	34.245	33.026
21.668			116.25	41.965	33.51
23.826			29.459	20.7	33.566
20.983			53.343	20.65	33.586
36.066			66.869	1.9898	33.933
23.872			45.275	25.913	34.465
30.011			70.444	34.298	34.676
32.603			59.01	39.934	34.785
27.01			122.82	22.102	35.259
25.026			78.071	24.759	35.346
27.331			57.967	19.87	35.433
29.038			124.02	24.283	35.968
26.325			75.769	19.657	36.102
23.134			56.789	22.363	36.121
26.216			73.389	34.823	36.417
27.694			64.391	22.442	36.677
25.759			100.11	15.518	37.447
33.946			53.482	38	37.499
22.727			138.12	33.027	37.53
28.808			72.231	16.711	37.604
28.109			119.81	32.059	37.751
23.163			74.43	30.024	37.919
26.257			142.71	16.063	38.238
33.29			75.106	20.886	38.376
19.062			31.92	47.963	38.543
22.159			66.487	59.896	38.652
28.786			75.954	25.395	39.136
24.102			80.304	32.642	39.246
39.922			86.556	17.787	39.289
19.474			67.803	32.651	39.313
25.272			83.056	16.042	39.48
24.525			96.352	23.371	39.654
24.691			95.883	30.708	40.193
29.782			64.383	32.276	40.883
33.712			101.02	30.541	41.038
24.911			100.79	14.04	41.235
25.35			69.432	28.442	41.715
22.094			44.476	14.993	42.029
26.554			113.3	17.959	42.855
23.718			10.98	39.22	42.9
27.563			42.425	29.583	43.127
30.191			116.75	25.165	43.373
19.635			102.22	39.698	43.523
35.079			96.295	18.835	43.58
28.273			19.692	22.679	43.693
21.737			58.864	33.746	43.748
31.809			107.93	32.27	44.119
27.136			90.41	16.848	44.394
21.062			7.8431	18.701	44.514
30.56			41.803	22.551	44.769
25.118			125.16	29.363	44.95
22.959			77.852	50.443	45.697
29.451			109.13	25.143	45.851
37.599			30.526	28.071	45.885
36.122			21.405	33.465	46.032
28.959				29.268	46.238
18.797				22.203	46.572
28.208				17.372	46.894
51.563				13.384	47.068
30.243				35.712	47.564
24.351				19.951	48.709
27.305				22.985	48.807
34.137				32.629	48.941
31.279				19.464	49.132
22.04				13.956	49.348
31.298				17.352	49.467
32.27				22.179	49.767
25.154				21.338	49.898
25.184				20.618	50.503
37.793				28.332	50.611
33.334				16.177	50.727
26.438				22.463	51.535
24.388				26.022	51.781
22.934				27.307	52.409
36.91				16.902	52.671
32.656				60.346	52.757
36.378				27.065	53.172
25.352				22.418	53.233
33.48				29.672	53.517
21.507				21.893	53.584
19.352				19.864	53.974
29.57				34.149	54.086
27.634				28.194	54.313
32.247				27.383	54.445
28.608				25.257	54.576
29.007				41.287	55.113
24.029				42.802	55.668
32.49				28.837	55.969
31.289				15.967	56.009
37.256				34.888	56.555
23.686				21.936	56.578
23.464				34.369	56.776
30.521				24.136	56.848
26.91				37.931	57.111
25.868				20.182	59.141
26.039				25.376	59.416
25.584				17.013	60.561
27.509				25.99	60.653
33.867				31.379	60.943
17.643				17.461	61.02
33.344				21.194	62.14
33.182				41.999	62.38
27.786				29.297	62.533
18.464				25.939	62.812
33.673				45.57	63.135
28.35				25.308	63.163
39.555				18.898	63.652
29.941				37.236	64.039
27.785				29.627	65.171
32.273				19.605	65.231
29.262				31.507	65.304
22.145				32.846	65.306
28.13				17.453	65.97
26.746				22.856	66.581
44.843				28.098	66.716
25.476				34.016	67.66
31.933				20.085	68.213
22.878				18.963	68.281
41.41				18.528	68.602
27.999				32.025	68.609
31.773				32.436	68.702
33.572				26.464	68.829
30.501				60.928	68.854
30.983				18.183	68.89
26.182				15.451	69.103
35.901				23.41	70.016
48.795				22.914	71.521
40.891				23.613	71.843
46.359				16.046	72.187
40.236				32.689	72.695
30.237				24.811	72.751
22.43				20.24	73.11
29.715				34.243	73.115
26.515				13.346	73.684
29.057				29.312	73.89
31.043				28.37	74.195
28.329				24.333	74.629
27.266				23.045	75.053
29.177				38.274	75.33
30.22				17.937	75.508
29.094				25.328	75.609
25.268				23.834	76.031
33.266				19.426	76.157
23.441				24.588	76.207
43.982				31.44	77.309
29.058				34.687	77.592
27.103				43.118	78.066
45.426				21.524	78.685
29.914				29.845	78.696
33.335				22.773	78.992
22.957				30.68	79.755
31.314				21.718	80.244
42.735				28.862	80.309
24.909				37.909	82.66
45.708				27.556	83.395
43.984				29.692	84.365
30.635				31.979	84.77
25.308				36.921	84.777
31.229				28.171	85.806
30.817				20.177	86.486
27.396				26.035	87.237
28.024				30.032	87.59
22.252				18.514	88.274
32.18				19.818	88.319
33.505				42.533	88.745
37.874				51.376	89.592
29.828				19.111	90.23
28.51				47.321	90.347
29.11				22.518	92.725
39.176				21.96	93.021
27.886				22.195	93.077
29.402				13.298	94.226
30.536				49.802	94.812
41.141				39.844	96.619
32.437				59.606	97.403
29.328				2015-08-29	99.093
50.084				22.948	102.31
39.55				32.44	102.35
25.694				21.903	102.93
34.272				26.307	104.6
32.244				26.125	105.04
27.012				24.885	105.22
27.171				26.564	105.52
42.5				28.472	109.33
36.329				25.27	109.93
48.7				20.291	111.45
34.623				24.116	111.91
47.205				30.13	113.62
28.812				36.695	115.32
41.818				25.258	117.88
30.894				37.095	118.22
45.711				23.408	120.7
26.739				36.146	120.83
32.708				49.136	133.12
33.979				18.917	140.27
42.186				25.115	146.97
25.456				14.492	153.55
66.627				23.856	193.48
36.194				19.193
34.031				32.862
28.972				33.024
35.276				21.549
29.367				36.183
32.46				15.472
31.695				22.186
40.086				28.542
31.043				28.623
38.067				6.6409
42.184				21.115
31.108				22.503
42.452				19.695
27.035				26.515
57.716				24.846
32.762				16.532
33.636				22.924
41.762				25.604
24.3				24.787
25.864				30.209
40.23				18.103
28.086				24.817
26.162				45.225
32.828				34.554
29.495				25.557
31.071				14.615
58.447				30.501
30.705				31.749
36.224				20.243
37.298				32.785
35.437				23.091
29.567				22.941
35.728				30.578
31.632				34.846
43.732				49.065
28.848				27.143
41.173				30.156
36.398				25.189
31.2				39.542
25.467				49.901
28.05				29.897
32.388				24.199
34.144				42.445
32.752				26.49
41.702				39.364
23.841				26.216
35.111				17.774
41.986				26.651
23.905				37.465
33.624				17.373
36.292				22.596
36.385				41.215
41.762				16.957
27.643				23.503
51.754				19.719
31.743				47.617
29.131				36.761
30.928				17.309
47.682				38.702
75.913				22.46
30.072				31.228
29.919				43.716
43.834				24.128
34.164				19.92
52.759				26.253
44.463				36.104
37.061				29.14
31.419				17.929
12.356				40.002
36.397				58.029
61.364				23.122
42.216				44.866
37.559				19.575
39.108				22.042
30.256				22.086
34.285				40.991
46.793				31.017
57.081				32.94
30.171				35.847
8.8247				20.205
				23.223
				33.547
				24.034
				26.126
				28.623
				30.272
				24.519
				23.529
				33.63
				32.508
				35.172
				18.878
				26.441
				32.911
				22.276
				26.126
				23.227
				30.672
				47.115
				27.16
				23.355
				33.634
				38.907
				21.737
				19.829
				25.52
				28.404
				29.507
				40.107
				25.99
				24.855
				24.789
				28.4
				31.586
				30.984
				42.645
				29.352
				29.763
				28.944
				28.941
				23.982
				37.785
				36.525
				22.313
				29.037
				21.037
				32.488
				7.8554
				24.139
				19.785
				31.643
				49.153
				26.566
				46.705
				41.951
				59.378
				30.624
				23.012
				36.271
				38.907
				24.426
				29.813
				40.986
				47.798
				26.385
				24.334
				39.274
				21.123
				16.661
				28.147
				27.87
				18.724
				20.75
				22.31
				50.39
				29.227
				27.631
				21.036
				24.474
				97.084
				18.438
				32.609
				32.892
				27.19
				33.305
				17.936
				24.792
				13.913
				28.357
				24.693
				34.891
				32.248
				32.167
				41.312
				24.94
				37.729
				23.365
				31.555
				22.239
				23.693
				19.947
				18.795
				41.089
				28.344
				27.196
				42.744
				26.071
				29.945
				18.055
				38.692
				21.908
				22.82
				30.627
				23.278
				29.857
				34.802
				27.114
				33.986
				39.466
				28.916
				38.635
				27.989
				28.593
				32.332
				29.107
				42.907
				28.876
				17.576
				19.993
				21.665
				19.077
				22.387
				17.889
				25.202
				27.215
				32.783
				24.921
				55.292
				33.976
				56.41
				37.317
				60.454
				31.296
				25.42
				34.089
				22.459
				23.976
				31.451
				28.86
				22.455
				47.535
				26.349
				22.041
				27.348
				37.116
				24.241
				28.627
				26.21
				37.4
				24.575
				22.476
				43.284
				34.784
				27.435
				26.801
				37.907
				16.236
				23.504
				23.546
				30.424
				23.172
				19.871
				19.008
				36.191
				25.355
				34.64
				30.158
				27.605
				37.878
				36.369
				31.604
				21.279
				27.418
				37.431
				44.651
				28.439
				31.512
				23.249
				28.655
				17.918
				50.623
				42.339
				18.069
				29.768
				24.67
				25.444
				32.508
				41.173
				27.157
				39.201
				25.518
				30.544
				34.174
				19.519
				40.681
				25.181
				28.297
				62.308
				55.807
				57.655
				61.098
				23.274
				43.792
				26.843
				29.473
				20.255
				23.611
				64.371
				28.974
				35.616
				30.978
				30.437
				23.082
				28.469
				51.941
				36.187
				25.658
				34.142
				26.539
				54.72
				19.87
				42.707
				29.265
				19.059
				28.769
				33.296
				23.465
				35.675
				31.018
				29.658
				80.849
				23.146
				25.503
				25.784
				27.023
				38.779
				30.215
				27.005
				42.571
				26.076
				16.128
				21.746
				31.597
				38.96
				55.379
				33.491
				15.983
				30.013
				34.993
				21.106
				70.935
				30.289
				34.281
				61.489
				32.767
				37.783
				36.148
				39.371
				28.072
				33.16
				35.009
				50.986
				55.618
				49.395
				27.025
				27.609
				29.334
				21.163
				33.425
				37.967
				26.357
				39.362
				65.828
				34.643
				27.479
				21.662
				35.595
				34.07
				40.38
				42.365
				16.506
				33.605
				39.314
				26.838
				28.689
				23.316
				33.412
				40.606
				31.614
				39.893
				44.126
				35.141
				17.112
				42.59
				47.802
				69.884
				24.879
				58.128
				48.739
				26.158
				44.544
				25.552
				33.879
				52.067
				30.241
				42.781
				26.296
				29.156
				54.398
				52.032
				18.72
				22.095
				41.716
				35.96
				30.733
				30.154
				66.737
				24.768
				49.632
				47.352
				63.456
				43.795
				24.282
				22.008
				22.238
				70.029
				36.301
				62.451
				35.611
				22.406
				33.583
				40.18
				39.706
				55.938
				37.292
				26.961
				51.698
				15.71
				30.143
				18.877
				29.49
				28.622
				44.894
				48.069
				30.128
				21.131
				33.748
				45.876
				17.64
				31.599
				28.901
				31.95
				59.239
				21.926
				26.247
				22.437
				44.505
				20.373
				50.336
				19.427
				24.742
				61.67
				32.159
				39.504
				62.626
				26.073
				30.542
				49.912
				28.957
				26.182
				26.114
				31.094
				39.47
				48.202
				45.949
				31.559
				27.147
				44.795
				76.558
				21.503
				54.515
				56.79
				37.548
				36.183
				43.938
				40.895
				42.889
				23.757
				22.961
				33.982
				36.48
				45.189
				58.695
				33.381
				30.263
				42.943
				14.702
				35.605
				71.041
				62.681
				54.53
				22.801
				23.207
				38.39
				31.464
				53.738
				27.621
				19.647
				28.021
				26.97
				22.331
				15.61
				21.324
				60.08
				38.403
				29.968
				29.399
				29.579
				43.149
				31.078
				18.152
				28.27
				23.754
				82.908
				32.998
				21.481
				26.704
				17.019
				24.862
				45.971
				28.068
				92.904
				43.274
				111.57
				22.465
				38.755
				75.468
				62.51
				46.953
				32.302
				24.231
				33.848
				42.031
				24.148
				39.533
				36.889
				25.214
				39.082
				56.564
				35.246
				21.291
				21.22
				55.543
				36.288
				26.085
				24.62
				34.919
				31.202
				31.398
				201.72
				62.003
				46.021
				49.089
				32.794
				34.374
				48.124
				49.522
				26.268
				17.721
				21.336
				40.444
				31.008
				31.238
				49.413
				28.401
				39.04
				13.503
				24.371
				29.264
				32.106
				29.256
				30.472
				51.294
				36.383
				36.898
				19.113
				36.588
				40.722
				27.711
				37.615
				45.896
				24.378
				30.331
				63.587
				38.927
				35.582
				40.265
				31.594
				50.47
				33.383
				37.235
				22.138
				18.407
				47.411
				29.041
				53.713
				30.33
				22.796
				52.032
				54.861
				25.826
				69.74
				25.935
				29.633
				41.712
				24.51
				24.672
				63.642
				45.041
				17.618
				29.923
				24.251
				22.48
				40.458
				30.755
				30.663
				37.491
				22.976
				30.784
				28.349
				30.988
				33.949
				42.57
				46.068
				43.371
				51.123
				20.788
				40.89
				33.694
				39.042
				31.362
				22.27
				39.473
				27.43
				35.016
				34.452
				38.507
				31.278
				18.777
				53.822
				46.174
				42.114
				67.504
				35.596
				14.922
				33.204
				41.095
				28.466
				45.923
				54.299
				21.982
				84.485
				25.564
				24.576
				28.343
				25.928
				21.166
				34.601
				33.236
				39.597
				65.085
				42.005
				25.018
				28.718
				24.583
				51.074
				23.554
				31.191
				29.275
				44.84
				56.661
				74.122
				32.558
				92.893
				39.011
				28.441
				40.446
				28.333
				34.937
				40.707
				29.307
				30.236
				53.443
				37.1
				21.263
				28.503
				39.808
				23.215
				17.447
				27.982
				60.011
				17.92
				60.101
				46.839
				48.039
				33.734
				31.387
				21.916
				30.002
				30.127
				25.138
				30.548
				33.287
				30.752
				36.863
				20.41
				50.207
				44.451
				97.775
				31.923
				32.258
				17.623
				47.754
				45.05
				28.32
				24.155
				38.558
				27.216
				109.49
				142.19
				43.051
				26.851
				18.513
				38.421
				35.851
				36.855
				38.345
				28.084
				42.266
				40.5
				73.8
				42.523
				21.152
				25.374
				37.237
				35.082
				37.916
				50.524
				35.764
				26.196
				39.559
				20.633
				37.038
				36.595
				55.115
				31.285
				39.512
				20.367
				44.798
				51.716
				53.458
				29.347
				24.048
				34.285
				22.941
				25.949
				28.17
				33.146
				28.909
				35.46
				33.254
				58.723
				52.155
				38.234
				25.919
				29.348
				41.454
				44.547
				26.116
				64.235
				53.116
				21.563
				43.711
				38.662
				35.046
				63.994
				28.384
				45.179
				27.822
				24.239
				41.988
				30.45
				31.061
				18.929
				22.877
				24.419
				41.196
				50.485
				75.745
				31.481
				26.661
				35.136
				43.034
				54.452
				33.363
				23.643
				61.459
				32.308
				45.596
				53.091
				26.11
				26.56
				32.607
				46.057
				25.918
				33.811
				30.758
				27.159
				36.934
				42.414
				38.268
				42.503
				31.585
				46.508
				51.346
				31.502
				37.453
				25.558
				42.61
				68.167
				49.111
				28.902
				45.108
				31.251
				25.546
				17.837
				35.208
				37.197
				23.852
				33.118
				25.487
				31.303
				24.276
				34.459
				39.762
				34.693
				66.461
				21.203
				60.876
				23.218
				44.687
				52.417
				49.727
				38.189
				36.394
				58.955
				74.679
				50.609
				31.026
				48.379
				17.872
				28.607
				23.981
				47.241
				37.809
				26.424
				23.582
				44.675
				50.385
				48.16
				44.559
				24.741
				46.559
				22.744
				50.358
				31.395
				72.716
				60.242
				26.588
				51.484
				34.086
				20.275
				46.78
				46.22
				36.647
				78.739
				46.529
				31.774
				38.598
				46.561
				29.391
				37.879
				28.953
				118.83
				67.062
				35.041
				21.641
				60.165
				39.762
				58.244
				33.447
				33.668
				48.913
				33.431
				48.634
				81.824
				31.035
				50.255
				31.334
				24.345
				31.553
				74.548
				22.972
				35.971
				24.415
				22.905
				34.334
				39.988
				24.639
				28.483
				40.91
				68.408
				105.38
				62.155
				26.22
				101.17
				39.542
				28.55
				44.563
				63.701
				31.046
				32.622
				24.26
				37.246
				72.033
				78.445
				37.026
				37.131
				37.019
				26.419
				51.303
				23.402
				18.896
				30.426
				30.586
				36.499
				34.404
				32.819
				57.475
				22.898
				37.963
				53.214
				18.649
				42.177
				47.538
				53.216
				22.527
				28.05
				61.201
				45.037
				30.977
				16.559
				20.132
				39.051
				23.077
				23.151
				38.989
				75.981
				34.684
				40.607
				44.132
				30.952
				17.929
				20.391
				16.421
				33.664
				59.261
				78.074
				33.995
				21.044
				27.976
				34.137
				27.734
				44.563
				30.738
				59.152
				35.883
				18.774
				31.026
				51.627
				39.611
				19.831
				81.685
				57.699
				32.596
				29.699
				22.518
				36.537
				30.293
				30.599
				48.109
				49.459
				43.218
				29.911
				69.272
				28.381
				34.978
				83.758
				25.617
				23.986
				42.023
				54.869
				74.761
				44.282
				26.048
				29.003
				38.009
				34.832
				23.242
				43.371
				21.837
				36.952
				45.613
				29.994
				28.417
				40.98
				49.241
				33.078
				29.279
				43.516
				29.755
				31.966
				24.787
				49.561
				33.15
				20.784
				33.242
				27.015
				23.227
				20.95
				139.6
				53.345
				34.016
				26.851
				42.556
				45.01
				57.391
				34.902
				60.687
				46.36
				18.718
				34.993
				55.9
				22.259
				31.581
				30.781
				25.439
				55.423
				60.655
				76.435
				34.069
				41.64
				25.497
				70.89
				35.768
				44.05
				48.453
				52.504
				37.407
				51.686
				29.909
				39.88
				22.806
				52.801
				54.412
				22.401
				28.027
				23.852
				35.068
				27.117
				31.023
				70.328
				38.394
				44.518
				68.073
				62.109
				20.364
				23.247
				32.571
				32.255
				30.39
				18.528
				28.201
				68.565
				66.386
				17.591
				61.997
				26.209
				57.371
				18.883
				51.218
				16.633
				42.417
				70.945
				25.385
				41.707
				46.564
				30.491
				25.106
				44.073
				26.028
				31.838
				28.473
				38.732
				41.555
				37.42
				36.013
				74.843
				46.216
				17.423
				36.789
				28.052
				41.907
				35.557
				42.449
				49.198
				26.659
				58.759
				30.048
				29.384
				43.37
				29.449
				23.853
				44.537
				65.549
				41.61
				21.426
				52.269
				31.115
				56.289
				40.187
				37.278
				43.032
				47.712
				41.749
				99.951
				27.081
				39.783
				22.574
				35.007
				22.404
				54.581
				33.398
				31.316
				37.728
				35.366
				24.418
				70.341
				40.817
				49.915
				29.541
				45.621
				87.427
				30.478
				36.227
				46.665
				34.739
				28.406
				28.287
				19.299
				43.901
				32.307
				42.161
				22.561
				36.652
				49.44
				61.714
				20.938
				21.487
				21.537
				26.27
				30.053
				16.809
				51.638
				41.83
				21.121
				30.035
				73.596
				45.24
				26.883
				39.959
				34.843
				76.966
				43.604
				27.033
				46.06
				42.758
				54.225
				26.311
				36.953
				28.981
				27.729
				21.164
				44.801
				29.818
				34.022
				25.923
				51.284
				26.447
				20.374
				79.052
				34.516
				34.657
				36.19
				26.827
				33.855
				36.621
				41.252
				42.359
				40.749
				34.772
				34.176
				42.4
				44.892
				47.194
				21.343
				32.269
				20.784
				48.097
				40.109
				33.093
				20.986
				33.306
				27.939
				46.522
				28.081
				20.202
				34.278
				73.818
				45.68
				33.467
				32.71
				27.862
				31.718
				65.723
				55.863
				25.003
				47.794
				33.029
				27.138
				28.039
				69.176
				74.023
				106.42
				32.753
				19.425
				20.582
				35.04
				20.538
				46.162
				25.63
				32.248
				22.975
				28.163
				20.849
				25.616
				52.695
				45.683
				56.877
				33.199
				18.528
				25.519
				34.679
				21.774
				28.311
				28.898
				57.857
				34.038
				9.3836
				25.581
				24.217
				37.586
				30.429
				29.804
				31.307
				56.25
				39.468
				50.445
				24.153
				36.305
				84.208
				39.323
				73.145
				45.442
				28.224
				25.953
				20.174
				17.067
				48.404
				37.125
				36.295
				27.399
				35.715
				20.884
				21.679
				51.615
				72.615
				82.589
				65.392
				33.836
				24.478
				16.721
				55.129
				38.883
				39.468
				30.619
				38.071
				35.646
				35.438
				31.382
				37.816
				31.122
				41.365
				20.376
				38.465
				29.627
				55.233
				30.477
				29.324
				19.65
				29.313
				26.165
				52.083
				51.833
				48.083
				26.858
				34.308
				43.668
				57.384
				39.673
				35.57
				30.063
				29.583
				53.737
				45.496
				36.611
				36.084
				51.685
				35.904
				36.156
				41.553
				40.537
				29.006
				24.196
				27.398
				31.375
				48.156
				27.026
				32.426
				39.93
				42.953
				34.714
				32.819
				24.416
				47.878
				39.391
				48.014
				29.257
				39.162
				42.99
				26.595
				32.062
				50.655
				25.03
				30.688
				49.582
				34.091
				35.5
				46.628
				24.283
				29.384
				35.891
				28.335
				24.4
				20.088
				26.104
				41.27
				54.287
				29.941
				29.466
				27.796
				23.983
				41.591
				33.01
				21.397
				25.875
				23.55
				25.31
				33.888
				29.298
				34.37
				35.891
				30.712
				22.58
				47.455
				28.315
				26.861
				48.639
				57.805
				28.356
				22.8
				24.999
				38.756
				39.576
				28.809
				37.24
				57.097
				41.097
				28.702
				45.545
				46.031
				64.773
				29.327
				63.189
				53.644
				50.031
				49.383
				47.523
				40.896
				47.098
				44.246
				17.593
				29.948
				54.346
				37.751
				52.861
				22.886
				65.714
				41.075
				48.844
				47.102
				42.702
				60.859
				29.165
				38.767
				35.5
				35.989
				31.636
				28.616
				44.274
				34.729
				32.601
				8.5842
				33.382
				39.443
				29.45
				30.836
				31.314
				38.903
				62.047
				53.365
				24.943
				38.529
				37.918
				85.812
				21.061
				33.009
				42.227
				38.734
				40.932
				25.055
				36.482
				24.263
				46.928
				38.458
				36.281
				32.872
				9.6854
				41.622
				40.138
				10.547
				45.95
				39.845
				29.17
				52.565
				23.769
				63.441
				29.085
				8.1951
				56.7
				31.803
				42.692
				30.978
				100.81
				28.018
				37.378
				35.262
				53.621
				62.011
				27.587
				28.426
				45.446
				9.5254
				42.847
				45.551
				34.13
				60.628
				35.409
				32.413
				52.628
				47.391
				27.555
				33.338
				16.369
				7.1446
				59.817
				47.197
				6.7271
				69.715
				27.611
				33.653
				112.24
				86.4
				39.937
				9.6735
				74.465
				29.329
				56.91
				3.6621
				5.969
				58.444
				71.636
				24.552
				22.697
				29.352
				52.648
				34.184
				50.451
				24.248
				26.113
				64.632
				36.15
				36.61
				56.73
				48.161
				32.9
				49.258
				44.131
				33.5
				33.397
				33.328
				19.156
				63.569
				40.042
				13.028
				18.981
				9.9983
				46.926
				7.0303
				25.731
				40.262
				27.761
				34.747
				41.038
				95.822
				31.888
				9.2117
				115.58
				34.14
				43.594
				21.307
				41.906
				38.036
				11.414
				37.558
				52.501
				28.285
				30.086
				53.216
				12.541
				40.516
				45.815
				6.0512
				32.391
				45.143
				41.415
				5.1251
				8.7447
				39.806
				4.7102

## Sheet: IgM clustering
Figure 1j & Supp. Fig. 2d
control_exp1	ms_exp1	control_exp2	ms_exp2	control_exp3	ms_exp3
12.853	23.132	17.811	16.96	21.728	5.6422
14.264	34.686	18.634	20.398	20.59	11.344
14.415	35.283	19.468	21.048	18.382	13.712
14.682	36.663	20.91	21.672	13.429	17.961
15.322	39.242	20.968	29.131	16.692	20.015
15.784	42.927	22.38	33.362	16.518	24.688
15.964	42.992	22.68	35.146	17.1	27.966
16.101	44.584	23.076	35.239	16.501	30.327
16.139	48.947	23.902	37.275	18.451	34.466
16.158	49.478	24.492	42.998	25.421	37.548
16.194	49.83	25.141	43.163	20.375	39.942
16.444	52.128	25.664	45.68	27.006	43.11
16.47	52.549	25.892	46.777	20.465	44.534
16.537	53.659	25.908	46.974	21.346	51.377
16.743	54.379	26.21	47.65	20.166	51.58
16.87	55.426	26.698	49.929	13.781	53.15
17.103	56.842	27.144	50.521	27.35	53.363
17.139	57.223	27.252	50.95	17.484	54.316
17.188	57.687	27.489	51.331	21.446	56.151
17.284	60.266	27.586	51.642	25.499	56.444
17.343	61.33	28.267	52.484	27.094	56.48
17.396	63.469	28.494	52.988	23.098	56.649
17.474	63.849	28.51	53.455	23.342	56.782
17.503	64.118	28.887	53.527	20.936	57.764
17.562	64.403	29.024	54.9	29.688	59.017
17.82	65.711	29.303	56.136	26.021	59.554
17.835	66.433	29.398	59.127	25.189	60.224
17.957	67.177	29.81	59.488	29.858	60.794
18.177	69.366	30.601	60.043	38.181	61.748
18.79	69.391	30.7	60.611	31.687	61.932
18.864	69.787	31.186	60.691	23.504	63.584
19.026	70.594	31.846	61.367	41.677	66.074
19.104	71.612	32.585	61.386	22.189	66.37
19.107	72.556	34.161	61.663	23.649	67.827
19.146	73.351	34.632	62.28	22.979	68.452
19.256	74.839	34.75	63.024	30.992	68.887
19.312	75.191	35.076	65.233	20.708	69.012
19.416	75.789	35.596	65.675	35.197	69.271
19.59	76.786	36.617	65.704	19.645	72.049
19.59	77.07	36.654	66.524	27.988	72.481
19.722	77.9	37.579	66.789	16.624	72.54
19.729	77.901	38.517	66.923	17.96	72.792
19.762	79.148	39.662	68.658	24.016	73.167
19.848	80.172	40.093	68.95	23.357	73.66
20.082	81.989	40.319	69.286	20.303	73.796
20.111	82.221	41.407	69.448	30.408	74.313
20.118	82.241	41.936	69.843	20.263	74.616
20.154	83.297	42.593	70.946	30.737	74.738
20.314	83.343	42.688	71.23	33.954	76.196
20.434	86.99	45.701	71.423	33.293	76.749
20.566	90.434	46.541	71.551	21.138	77.424
20.588	91.052	47.282	71.763	28.576	79.243
20.64	91.345	53.92	72.781	33.223	82.013
20.659	92.086	69.396	73.777	19.442	83.292
20.772	92.228		74.13	29.453	84.672
20.842	96.133		74.326	38.28	85.537
20.877	97.428		74.421	27.741	85.566
21.227	97.911		74.682	32.647	87.079
21.321	98.179		76.561	36.379	88.926
21.326	103.44		76.589	30.926	92.409
21.545	105.64		76.784	23.376	93.984
21.555	110.27		77.125	21.164	95.6
21.567	112.01		78.098	30.529	96.228
21.625	112.57		78.288	30.604	97.268
21.752	116.84		79.419	22.975	99.399
21.983	117.72		79.68	29.148	99.416
22.111	117.9		79.821	28.602	99.485
22.111	118.43		79.831	28.089	100.18
22.157	119.34		80.763	23.346	100.67
22.499	122.7		80.961	16.832	103.39
22.595	123.32		81.075	34.778	104.17
22.655	125.26		81.617	21.24	105.18
22.703	131.5		81.678	42.228	105.94
22.72	134.58		82.216	24.469	106.31
22.784	165.18		82.921	24.52	106.48
22.814	167.04		83.945	22.342	107.05
23.039	192.23		84.762	29.534	107.14
23.278	195.51		84.824	39.247	107.73
23.322	224.32		85.067	29.882	108.87
23.324	256.84		85.453	29.554	109.31
23.619			85.587	41.751	109.48
23.672			85.744	32.012	111.36
23.684			86.001	34.99	111.98
23.702			87.47	37.556	113.11
23.952			87.534	34.95	113.48
24.283			88.172	34.243	115.42
24.293			88.173	33.928	115.5
24.4			88.213	49.081	115.88
24.46			88.558	27.011	117.3
24.773			88.894	26.769	117.46
24.774			89.258	22.631	117.54
24.783			90.858	32.332	120.15
24.783			91.328	28.273	121.79
24.788			92.117	36.018	122.07
24.849			92.467	54.861	122.7
25.074			92.68	33.984	125.17
25.25			92.721	25.723	125.42
25.334			93.44	28.552	127.9
25.697			94.213	32.458	130.03
26.119			94.32	24.048	137.17
26.134			95.383	30.324	138.18
26.138			95.459	29.21	138.2
26.163			96.696	49.888	139.6
26.303			98.062	27.746	139.72
26.6			98.459	29.866	142.45
26.628			100.06	39.051	142.83
26.759			101.13	38.099	143.2
27.091			101.27	25.976	144.88
27.096			101.34	31.383	145.92
27.114			102.51	30.463	148.08
27.257			102.69	31.72	148.54
27.26			105.42	27.985	153.05
27.266			106.39	38.572	153.29
27.299			106.88	26.877	153.86
27.476			107.15	23.08	154.39
27.627			108.58	34.032	154.83
27.799			108.59	20.569	155.54
27.907			109.22	37.761	156.19
28.084			110.77	39.953	156.99
28.182			111.87	31.419	159.59
28.875			113.77	24.034	160.33
29.226			115.01	31.521	163.32
29.269			115.58	24.09	163.87
29.421			115.67	27.995	164.81
29.568			116.32	42.396	168.95
29.621			117.89	30.155	170.1
29.634			118.62	29.972	174.46
29.753			119.06	37.281	175.8
30.08			121.97	39.044	176.5
30.127			122.01	33.484	179.57
30.337			122.36	47.834	181.65
30.58			122.39	24.771	184.13
30.993			124.45	28.796	186.77
31.202			124.97	31.378	189.72
31.278			127.07	41.266	194.15
31.344			128.69	26.646	195.72
31.48			130.33	45.401	199.14
31.499			130.54	32.146	201.6
31.527			131.24	33.019	205.51
31.647			132.95	24.936	207.42
31.65			133.13	24.364	221.97
31.722			133.61	26.306	230.46
32.06			134.54	35.664	239.69
32.116			135.07	29.52	241.56
32.187			135.79	28.98	254.7
32.351			138.54	47.283	286.3
32.421			138.62	48.173	289.53
32.894			142.25	27.32	316.04
32.939			144.76	27.731	318.51
33.176			145.1	39.887	463.64
33.692			145.88	38.578
33.863			148.2	29.386
34.143			151.98	33.937
34.967			154.22	31.824
35.549			156.7	27.422
35.72			158.48	28.591
35.891			158.87	33.093
36.025			159.73	33.627
36.299			161.49	63.365
36.397			163.01	44.675
37.315			168.32	24.121
37.424			168.78	34.343
37.515			169.46	33.063
38.468			169.64	41.889
38.682			169.78	47.618
38.796			170.37	26.237
39.232			174.36	32.319
39.982			174.54	32.515
40.356			181.78	31.716
42.042			183.43	40.25
42.352			189.47	23.142
42.651			190.42	36.599
43.009			202.38	31.927
43.381			205.13	25.15
44.41			213.46	38.818
44.714			217.27	37.241
44.903			223.85	53.772
45.282			226.41	44.965
45.548			227.85	29.687
47.483			228.87	35.488
48.336			229.39	33.746
50.571			237.16	30.63
52.31			241.09	34.041
55.371			241.78	46.138
71.665			277.1	42.097
89.062			300.22	33.541
98.78			303.9	39.439
			330.2	28.489
			332.74	47.896
			365.05	43.032
			561.12	51.037
			581.39	37.345
				41.554
				33.037
				42.996
				58.02
				21.741
				29.362
				34.356
				27.115
				37.719
				32.717
				46.678
				28.535
				33.532
				31.624
				44.284
				55.522
				28.601
				37.413
				22.159
				35.174
				11.591
				28.553
				39.72

## Sheet: CLL & R38A
Fig. 3 & Supp. Fig. 5
control_exp1	CLL cells_exp1	DG75E cells_exp1	R38A cells_exp1	control_exp2	CLL cells_exp2	DG75E cells_exp2	R38A cells_exp2	control_exp3	CLL cells_exp3	DG75E cells_exp3	R38A cells_exp3
10.448	31.785	24.856	21.763	10.448	35.312	33.103	35.762	20.725	20.981	20.359	20.432
12.435	35.238	24.947	25.95	12.435	38.079	33.235	35.795	20.788	43.702	21.226	20.822
18.034	36.492	26.892	30.067	18.034	39.497	38.587	39.211	20.837	53.337	22.787	24.221
24.888	37.639	28.335	30.678	24.888	41.155	38.73	40.613	21.918	54.989	24.527	24.318
26.441	37.643	28.428	31.398	26.441	42.023	42.325	41.705	22.008	55.726	25.043	26.984
26.507	37.955	29.232	32.006	26.507	44.569	42.34	43.076	22.051	56.125	27.14	28.15
27.157	38.789	30.872	32.287	27.157	45.29	42.671	44.388	22.23	57.643	28.363	31.642
28.021	38.855	31.055	32.987	28.021	45.838	44.873	44.714	22.288	59.227	29.286	33.193
28.186	40.511	31.569	33.317	28.186	46.767	45.05	45.425	22.479	59.661	31.77	33.535
29.101	41.247	32.123	33.943	29.101	48.255	45.751	49.221	22.536	60.156	31.964	33.762
30.751	41.469	32.754	33.959	30.751	49.842	47.061	51.762	22.606	61.342	32.19	33.9
31.209	42.493	33.278	34.172	31.209	52.494	47.916	61.82	22.671	62.229	32.999	34.48
31.28	44.017	33.877	34.302	31.28	52.544	49.683	67.098	23.047	66.134	34.08	34.817
32.126	44.353	34.401	34.396	32.126	52.642	50.312	74.561	23.284	66.473	34.133	35.338
32.697	44.541	34.716	34.474	32.697	53.608	50.506	88.958	23.736	66.553	34.315	36.308
33.15	44.676	34.76	35.536	33.15	55.074	51.242	100.72	24.196	66.832	34.992	36.353
33.453	46.352	35.492	35.801	33.453	55.549	53.616	36.163	24.331	67.192	35.092	36.365
33.482	46.656	35.507	36.46	33.482	55.977	55.659	36.951	24.392	67.438	35.219	36.439
34.343	46.7	35.637	36.691	34.343	56.338	55.825	40.198	24.829	69.13	35.986	36.545
34.808	47.027	35.84	37.008	34.808	56.619	58.534	40.401	24.907	69.696	36.038	36.734
34.81	47.113	35.894	37.047	34.81	58.738	60.769	50.809	24.941	69.834	36.319	36.759
34.864	47.523	35.994	37.549	34.864	60.055	61.948	51.403	25.357	70.922	37.169	36.955
35.005	47.637	36.159	37.58	35.005	60.509	61.99	66.369	25.495	71.063	37.571	37.46
35.342	47.659	36.404	37.764	35.342	61.324	62.242	35.458	25.684	73.116	37.583	37.775
35.51	47.889	36.616	38.273	35.51	61.744	66.718	36.945	26.249	73.365	37.79	37.808
36.173	48.128	36.637	38.848	36.173	62.855	67.308	37.064	26.802	75.212	37.818	38.125
36.184	48.325	36.885	39.057	36.184	63.173	71.478	37.121	26.856	75.603	37.958	38.185
36.744	48.458	37.031	39.68	36.744	63.322	82.061	39.41	27.597	76.653	38.089	38.222
36.848	49.091	37.421	40	36.848	65.011	85.076	42.299	27.661	77.152	38.205	38.489
36.872	49.146	37.424	40.056	36.872	65.025	90.554	43.144	27.87	77.207	38.224	38.745
37.127	49.323	37.668	40.105	37.127	67.464	93.443	43.329	28.08	77.295	38.395	38.865
37.958	49.694	38.118	40.215	37.958	67.644	104.08	43.343	28.398	78.129	38.503	39.575
38.016	49.774	38.153	40.555	38.016	67.821	104.09	43.54	28.586	79.91	39.257	39.621
38.081	50.443	38.519	42.029	38.081	68.084	142.85	44.607	28.866	80.074	39.476	39.747
38.108	50.821	38.585	42.043	38.108	68.547		45.648	29.097	81.87	39.542	39.897
38.525	50.997	38.634	42.123	38.525	68.795		46.1	29.203	82.555	39.671	39.974
38.543	51.341	38.763	42.454	38.543	69.018		46.477	29.424	82.611	39.688	40.078
38.842	51.596	39.083	43.53	38.842	69.441		47.654	29.586	82.73	40.151	40.107
39.074	51.759	39.171	43.611	39.074	69.518		48.182	29.699	83.514	40.246	40.814
39.129	51.759	39.444	43.645	39.129	72.927		49.08	29.8	83.866	40.326	40.872
40.024	51.793	39.75	47.353	40.024	72.93		49.428	29.823	84.235	40.866	41.01
40.325	51.891	40.249	48.263	40.325	74.072		50.196	30.138	84.623	40.902	41.313
	52.27	40.759	48.651		76.333		51.372	30.235	85.466	41.417	41.962
	52.405	40.828	49.857		78.742		51.61	30.301	85.862	41.499	42.111
	53.18	41.031	49.937		79.723		52.435	30.52	85.936	41.608	42.539
	54.715	41.065	50.523		80.232		52.56	30.624	86.529	41.616	43.094
	54.869	41.251	51.021		80.611		52.818	31.065	87.561	42.001	43.436
	56.692	41.459	52.51		81.203		53.552	31.21	87.827	42.098	43.52
	56.804	41.582	52.586		82.108		54.352	31.228	88.055	42.388	43.582
	57.206	41.783	52.904		84.472		55.56	32.136	88.418	42.792	43.592
	57.694	41.876	54.954		85.531		55.761	32.621	88.844	42.852	43.599
	57.947	42.22	55.362		88.927		56.564	33.185	89.121	43.11	43.692
	58.196	42.389	55.53		90.355		56.718	33.23	89.421	43.449	43.839
	58.315	42.562	55.699		90.438		56.754	33.237	91.728	43.874	43.858
	58.524	42.83	56.553		92.245		57.034	33.377	91.947	44.184	43.877
	58.528	43.749	57.322		92.363		57.587	33.456	93.524	44.563	44.135
	58.691	43.895	59.193		100.09		57.731	33.548	93.659	44.622	44.135
	59.253	44.341	59.236		110.51		58.21	33.553	93.716	44.762	44.293
	59.534	45.568	59.431		114.27		58.669	33.56	94.05	45.21	44.344
	59.842	45.779	60.137		118.86		58.872	33.673	95.536	45.373	44.424
	59.884	45.891	62.211		125.98		58.876	34.14	95.575	45.464	44.743
	59.935	45.991	64.006		131.51		59.048	34.597	95.768	45.969	44.769
	60.042	46.235	64.829		141.02		59.112	34.662	99.101	46.299	44.959
	60.079	46.367	64.879		141.77		60.278	35.109	100.98	46.367	45.062
	60.541	46.845	65.534		142.86		60.832	35.745	101.03	46.388	45.092
	60.837	47.399	69.994		151.1		61.517	36.327	103.1	46.451	45.25
	61.167	47.602	73.206		193.53		61.543	37.597	104.3	46.685	45.522
	61.335	47.643	77.738		35.204		62.024	37.606	104.3	47.038	45.867
	61.727	48.623	82.725		35.895		63.644	38.029	104.76	47.158	46.262
	61.946	48.688	82.976		38.006		64.406	38.443	105.89	47.219	46.536
	62.034	48.775	83.125		38.234		64.681	38.586	105.91	47.35	46.796
	62.115	49.006	94.265		38.356		65.03	38.994	106.49	47.385	46.835
	62.161	49.231			39.019		66.119	39.812	106.53	47.744	46.86
	62.305	49.707			39.096		66.701	40.289	108.99	47.911	47.034
	64.48	49.774			39.189		66.713	40.833	112.27	48.026	47.059
	64.739	49.834			39.578		66.789	42.442	112.59	48.31	47.159
	65.847	49.901			40.945		67.173	44.801	112.95	48.356	47.162
	66.151	49.998			41.777		67.388	45.46	114.35	48.409	47.408
	66.163	50.147			41.958		67.473	45.621	118.51	48.477	47.474
	66.329	50.369			42.442		67.657	45.676	119.6	48.585	47.595
	66.755	50.67			42.787		68.887	45.932	119.81	48.808	47.899
	66.88	50.753			43.275		69.465	46.267	122.42	48.882	47.958
	67.016	51.13			44.428		70.284	47.282	129.94	48.993	47.999
	67.027	51.605			44.862		72.238	47.539	131.55	49.132	48.141
	67.034	51.627			45.042		74.127	48.324	133.1	49.395	48.176
	67.062	51.677			45.582		75.887	48.641	134.89	49.485	48.288
	67.482	52.192			45.629		77.022	49.929	139	49.533	48.327
	67.521	52.397			45.796		77.048	51.469	140.04	49.536	48.446
	67.855	52.522			45.987		79.067	52.192	140.21	49.821	48.935
	68.145	52.633			45.991		79.273	52.565	140.43	50.292	48.944
	68.325	53.125			46.501		80.138	57.043	142.38	50.441	49.481
	68.419	53.211			46.76		80.293	63.361	145.58	50.506	49.595
	68.837	53.384			47.444		80.337		146.27	50.802	50.107
	69.674	53.415			47.574		81.465		148.15	50.86	50.352
	69.795	53.567			47.942		85.124		148.55	50.903	50.387
	70.609	53.814			48.076		85.303		165.89	50.942	50.516
	70.982	54.34			48.15		85.728		176.2	51.5	50.597
	71.282	54.568			48.837		86.587		187.02	51.656	50.667
	72.062	54.593			50.01		87.327		209.14	51.709	50.773
	72.199	55.221			50.041		87.85		21.716	51.765	50.83
	72.262	55.445			50.121		89.684		23.301	52.036	51.128
	72.303	55.637			50.975		89.903		26.148	52.189	51.255
	72.612	55.648			51.007		89.988		27.21	52.239	51.324
	73.168	55.97			51.02		90.515		27.417	52.391	51.392
	73.467	56.008			51.407		90.775		40.126	52.412	51.399
	73.541	56.82			51.568		91.018		40.841	52.546	51.576
	73.555	57.013			51.668		91.424		42.204	52.583	51.684
	73.568	57.272			51.805		95.018		42.467	52.77	52.033
	73.658	57.648			52.833		101.35		42.705	53.154	52.292
	73.783	57.702			52.889		101.52		43.975	53.256	52.349
	74.174	58.001			53.381		102.64		45.143	53.34	52.552
	74.188	58.087			53.461		104.74		45.332	53.353	52.778
	74.2	58.109			53.941		105.24		45.532	53.514	52.889
	74.351	58.652			54.162		106.04		45.994	53.613	52.98
	75.07	58.662			54.232		109.94		49.151	53.62	53.312
	75.411	58.712			54.245		126.22		51.188	53.641	53.333
	75.635	59.711			54.645				52.979	53.826	53.426
	75.752	60.203			55.021				52.988	53.948	53.65
	75.829	60.483			55.401				53.588	54.207	53.658
	76.091	60.566			55.45				54.17	54.29	53.738
	76.148	60.661			55.611				54.442	54.52	53.893
	76.314	60.971			55.698				57.045	54.903	54.11
	76.462	61.144			55.999				58.528	55.171	54.265
	76.48	61.16			56.263				58.61	55.178	54.412
	77.316	61.648			56.381				58.971	55.185	54.942
	77.415	62.171			56.79				59.179	55.315	54.981
	78.088	62.404			57.179				61.06	55.377	55.091
	78.608	62.469			57.341				62.364	55.406	55.247
	79.14	62.83			57.612				62.558	55.575	55.333
	79.353	63.336			57.768				64.353	55.793	55.556
	79.665	63.499			58.209				64.632	56.02	55.563
	80.085	63.633			58.268				64.887	56.185	55.6
	81.86	63.981			58.398				65.287	56.34	55.673
	82.466	64.323			58.52				66.301	56.46	56.061
	82.622	64.362			59.05				66.581	56.528	56.097
	82.861	64.552			59.07				67.569	56.656	56.264
	83.686	64.692			60.406				67.634	56.718	56.359
	83.723	64.971			60.706				67.701	56.747	56.383
	83.802	65.036			60.88				69.226	56.871	56.411
	83.971	65.159			62.655				70.021	56.978	56.459
	84.046	65.567			62.89				70.255	57.207	56.501
	85.113	66.034			63.291				70.515	57.267	56.512
	85.24	66.29			63.533				70.537	57.404	56.752
	85.435	66.344			63.584				70.636	57.541	56.761
	86.117	66.549			63.738				70.768	57.561	56.864
	86.236	66.601			63.933				70.831	57.575	56.893
	86.476	66.923			63.979				71.298	57.581	56.969
	86.82	67.261			64.039				71.408	57.752	57.195
	87.246	67.269			64.05				71.7	57.846	57.22
	87.722	67.583			64.093				72.4	58.05	57.409
	88.409	67.621			64.184				72.73	58.105	57.851
	88.427	68.049			64.95				72.921	58.155	57.88
	88.883	68.072			65.412				72.958	58.211	57.986
	89.037	68.13			65.457				73.366	58.254	57.992
	89.158	68.33			65.464				73.637	58.353	58.331
	89.188	68.778			65.913				74.132	58.368	58.413
	89.279	68.847			65.948				74.674	58.413	58.559
	89.332	68.875			66.322				75.856	58.428	58.888
	89.495	69.166			67.777				76.913	58.523	58.895
	90.973	69.26			68.003				77.185	58.532	58.96
	91.456	70.099			68.126				78.167	58.55	59.11
	92.325	70.676			68.429				78.213	58.627	59.375
	92.365	70.912			68.903				78.55	58.695	59.656
	92.622	71.452			69.502				81.483	58.7	59.68
	93.425	72.03			69.938				81.823	58.813	59.826
	93.608	72.078			70.078				83.274	59.005	59.982
	93.788	72.963			70.197				83.548	59.184	60.179
	94.415	73.312			70.297				83.573	59.242	60.192
	94.841	74.845			70.335				83.85	59.39	60.482
	94.863	74.871			70.593				85.788	59.569	60.706
	94.919	75.243			70.867				86.392	59.66	60.754
	95.16	75.303			71.39				87.412	59.913	61.07
	95.399	76.832			71.42				87.418	59.954	61.466
	95.423	76.912			71.731				88.037	60.171	61.589
	95.833	77.391			72.134				88.443	60.366	61.688
	95.914	77.424			72.587				88.517	60.378	62.404
	96.082	77.842			72.656				89.058	60.589	62.638
	96.232	77.903			72.704				89.317	60.645	62.856
	96.656	78.31			73.366				89.383	60.697	63.013
	96.663	78.841			73.603				90.075	60.769	63.032
	96.979	79.823			74.393				90.093	60.844	63.363
	97.084	80.097			75.086				91.697	60.855	63.537
	98.586	80.473			75.092				92.233	60.869	63.701
	99.047	80.534			75.225				92.783	61.019	64.342
	100.05	80.587			76.021				93.311	61.11	64.5
	100.61	80.801			76.248				93.973	61.172	64.61
	103.17	81.355			76.572				94.156	61.179	65.786
	103.28	82.027			77.127				94.977	61.557	65.908
	104.56	82.357			77.417				95.424	61.562	66.307
	104.63	82.452			77.93				96.957	61.711	67.141
	104.98	83.124			77.994				97.001	61.878	67.183
	105.26	83.588			78.148				97.386	61.952	67.281
	105.53	85.073			78.29				97.571	61.989	67.393
	105.61	85.763			78.603				97.626	62.181	67.829
	106.07	86.013			78.638				98.182	62.33	68.045
	107.01	86.773			79.151				98.588	62.702	68.461
	107.09	86.795			79.755				98.772	62.712	68.709
	107.44	87.097			80.711				99.916	62.909	69.028
	107.93	87.109			80.921				100.13	63.059	69.231
	108.2	87.264			81.463				100.39	63.106	69.548
	108.85	88.074			81.825				100.83	63.192	69.827
	108.93	88.399			81.884				102.46	63.482	69.886
	108.96	88.514			81.986				102.63	63.865	69.928
	109.4	90.367			82.914				104.45	64.264	70.295
	110.72	91.089			83.176				105.86	64.369	70.454
	110.97	91.72			83.527				107.39	64.481	70.651
	111.3	94.089			83.572				108.4	64.513	70.876
	111.94	94.954			84.932				108.44	64.541	70.923
	112.14	99.131			86.533				108.8	64.688	71.117
	113.4	99.328			86.878				109.48	64.731	71.293
	113.94	101.38			87.268				112.56	64.926	71.542
	114.21	101.58			88.781				113.15	64.996	71.559
	114.98	102.35			89.144				113.63	64.998	72.009
	115.63	104.07			89.307				114.48	65.261	72.117
	116.16	104.26			90.491				114.59	65.446	72.203
	117.29	108.29			90.498				114.85	66.072	72.325
	118.14	109.62			90.831				116.59	66.113	72.657
	120.08	113.61			91.03				118.8	66.415	72.935
	120.27	116.11			91.554				119.25	66.44	73.084
	120.69	116.63			92.372				119.95	66.451	73.803
	121	116.86			92.724				121.47	66.488	74.106
	121.51	119.12			92.952				124.42	66.54	74.107
	122.1	125.32			93.674				126.28	66.604	75.034
	122.45	133.58			93.932				127.14	66.622	75.093
	122.59	133.68			93.973				127.38	66.696	75.101
	122.64	142.04			93.977				133.3	66.839	75.32
	125.62	194.09			94.196				134.03	67.001	75.609
	125.93				94.342				136.47	67.23	75.87
	131.09				94.774				137.95	67.281	75.91
	135.32				95.262				138.15	67.379	76.36
	137.53				95.317				139.34	67.621	76.564
	137.78				95.498				141.06	67.925	77.119
	138.37				95.903				141.17	67.965	77.537
	139.17				96.375				142.41	68.021	77.783
	141.49				96.424				147.34	68.081	78.209
	141.69				96.771				154.09	68.173	79.111
	141.71				97.598				155.92	68.209	79.904
	142.11				98.236				191.14	68.211	80.369
	142.4				98.289				195.41	68.305	80.702
	142.68				99.333				204.16	68.408	81.966
	143.21				100.26				407.45	68.416	82.123
	143.59				102.16				22.187	68.49	82.238
	146.56				102.35				23.98	68.731	82.504
	148.51				103.18				25.369	68.754	82.516
	149.58				103.3				26.189	69.237	83.009
	152.4				103.37				38.375	69.393	83.289
	154.36				104.1				41.982	69.574	83.611
	155.83				104.61				42.672	69.576	83.672
	156				105.26				42.779	70.457	84.433
	157.26				106.75				49.467	70.609	84.788
	162.31				108.77				51.55	70.665	84.826
	172.5				111.37				52.193	70.73	85.085
	192.77				111.79				52.499	70.752	85.4
	195.31				111.96				55.611	70.774	86.049
	199.49				112.08				55.846	70.814	87.833
	201.71				112.88				55.935	70.881	88.3
	204.27				113.5				58.647	70.955	88.636
	225.04				115.31				59.811	71.224	92.742
	249.23				116.46				60.413	71.245	92.993
					116.69				61.424	71.282	93.517
					116.8				63.028	71.37	94.553
					116.88				63.811	71.381	94.829
					118.33				66.504	71.451	95.317
					119.14				66.721	71.643	97.144
					119.46				67.904	71.738	98.582
					119.62				68.238	71.785	99.699
					120.05				70.077	71.934	99.728
					121.85				70.197	72.392	100.66
					122.33				72.36	72.417	101.64
					122.46				74.886	72.745	102.1
					122.81				74.995	72.889	104.7
					123.92				75.258	72.91	105.11
					124.06				75.522	73.077	105.9
					126.54				76.84	73.209	108.66
					127.2				77.044	73.407	108.91
					127.88				78.24	73.499	113.17
					128.94				78.396	73.71	114.67
					129.2				78.558	74.333	115.67
					131.41				78.633	74.381	137.78
					134.29				78.9	74.453
					135.04				79.045	74.498
					138.23				79.511	74.644
					139.94				80.567	74.66
					140.03				82.232	74.889
					140.04				82.574	74.957
					140.68				82.705	75.277
					142.56				83.15	75.299
					143.53				84.69	75.48
					144.22				84.869	75.873
					144.33				85.091	76.144
					146.8				86.113	76.364
					149.27				86.615	76.911
					155.18				88.374	77.146
					161.32				89.092	77.383
					168.46				91.104	77.536
					173.84				91.217	77.562
					186.44				92.304	77.567
					187.36				92.394	78.038
					201.88				92.525	78.26
					231.24				92.565	78.26
					303.69				93.278	78.314
					35.955				93.367	78.517
					36.521				93.532	78.929
					37.906				93.705	79.105
					38.225				94.264	79.255
					38.816				95.35	79.437
					39.104				95.515	79.649
					39.928				96.279	79.711
					40.88				98.661	79.841
					42.073				98.705	80.458
					42.792				101.04	81.541
					44.883				101.18	81.749
					45.389				102.23	81.932
					45.69				102.57	82.51
					45.99				103.57	82.632
					46.027				105.81	82.841
					47.105				106.62	82.847
					47.622				108.36	83.237
					48.096				108.88	83.279
					48.408				109.05	83.34
					48.564				110.16	84.271
					48.713				110.93	84.346
					48.85				112.37	84.415
					49.233				113.58	84.463
					49.804				118.46	84.472
					50.05				121.29	84.897
					50.307				126	85.164
					50.534				127.65	85.598
					50.733				128.56	86.291
					50.866				130.26	87.122
					52.872				137.46	87.34
					53.232				137.87	88.25
					53.948				139.57	88.427
					54.014				141.05	89.036
					54.48				143.51	89.232
					54.784				144.55	89.365
					55.546				181.61	89.626
					55.972				22.338	90.186
					56.06				22.704	90.61
					56.165				34.644	91.106
					56.557				59.258	91.476
					56.769				66.916	91.538
					57.042				71.927	91.718
					57.123				73.404	91.779
					58.163				75.733	91.796
					59.033				80.837	92.293
					59.761				82.684	92.511
					60.634				82.95	92.737
					60.755				87.452	93.249
					61.01				90.181	93.721
					61.23				92.649	94.604
					61.67				95.388	95.379
					62.019				95.508	95.783
					62.298				97.141	95.855
					62.59				98.432	96.307
					62.843				103.15	96.484
					63.766				104.14	96.604
					63.903				104.6	96.758
					63.991				115.35	96.778
					64.299				118.73	97.638
					64.991				127.8	97.93
					66.366				131.53	98.38
					66.405				132.82	98.393
					66.457				136.67	98.549
					66.913				139.34	98.615
					69.95				140.83	99.876
					72.308				146	100.73
					74.23				150.61	101.68
					74.403				154.89	102.16
					74.915				159.7	102.34
					75.56				162.02	102.8
					76.865				195.31	102.83
					77.019				23.921	103.11
					77.983				26.478	104.39
					78.545				45.492	105.31
					79.864				55.78	105.52
					80.135				57.251	106.56
					82.414				63.968	106.76
					82.762				66.462	106.79
					84.701				67.198	107.66
					85.932				70.111	108.5
					86.58				73.112	108.69
					87.051				73.676	109.77
					87.161				76.249	110.12
					87.709				76.599	110.24
					90.784				76.604	110.38
					93.59				78.952	111.38
					93.981				80.617	112.72
					95.951				84.591	115.88
					97.315				84.74	118.72
					97.411				85.472	120.78
					97.878				86.238	121.23
					101.43				86.257	122.25
					101.69				87.535	124.85
					102.66				87.911	125.07
					107.87				88.545	125.78
					108.65				88.983	130.29
					110.51				90.207	133.24
					111.68				91.148	137.3
					113.03				93.195	138.19
					116.47				94.171	139.95
					117.86				94.388	142.44
					122.67				95.357	142.53
					127.96				95.928	143.09
					131.56				97.251	143.33
					132.21				100.3	147.06
					135.79				100.55	150.69
					140.47				100.91
					140.51				101.13
					173.48				101.39
					183.82				101.75
									101.86
									102.18
									102.42
									103.66
									104.26
									105.78
									106.33
									106.96
									108.57
									109.47
									110.61
									111.05
									111.17
									111.5
									117.85
									120.43
									122.27
									126.26
									126.57
									133.1
									135.34
									135.43
									136.16
									139.96
									144.19
									147.03
									154.36
									155.91
									157.29
									173.12
									175.05
									178.15
									192.25
									194.63
									216.71
									22.117
									38.436
									44.466
									46.049
									51.335
									56.846
									59.659
									60.001
									64.409
									65.959
									67.182
									73.757
									74.936
									75.545
									76.997
									77.131
									77.403
									78.244
									79.547
									79.937
									82.442
									83.336
									85.453
									86.021
									86.721
									86.977
									88.045
									92.188
									93.405
									93.584
									96.392
									97.279
									99.355
									103.18
									105.04
									109.37
									109.45
									111.97
									120.18
									120.66
									121.82
									123.77
									127.83
									129.39
									132.42
									133.93
									161.96
									162.99
									168.39
									32.541
									37.454
									37.937
									42.855
									46.855
									49.073
									57.606
									59.631
									60.149
									62.658
									64.737
									73.102
									73.223
									73.284
									74.059
									74.667
									76.051
									76.852
									82.393
									83.935
									87.526
									88.039
									88.209
									90.791
									91.229
									93.382
									93.928
									94.2
									94.524
									96.809
									97.426
									99.097
									99.162
									99.322
									108.6
									111.67
									111.75
									112.88
									119.87
									124.5
									127.81
									131.28
									133.19
									133.86
									138.82
									143.38
									147.49
									148.42
									152.38
									154.69
									159.58
									167.84
									176.46
									177.23
									177.55
									179.12
									179.76
									189.16
									193.28
									231.66
									246.93
									29.792
									34.681
									57.08
									58.313
									68.505
									68.578
									70.38
									72.071
									73.081
									74.377
									74.675
									76.44
									76.824
									76.946
									78.356
									79.794
									80.101
									80.418
									80.457
									81.892
									85.85
									88.464
									88.898
									90.624
									94.089
									94.901
									96.478
									97.169
									97.177
									97.313
									98.664
									100.29
									101.05
									101.42
									103.4
									104.13
									105.28
									106.64
									110
									112.57
									112.91
									116.66
									118
									121.95
									122.65
									129.52
									137.7
									146.01
									149.47
									159.69
									165.15
									178.79
									252.67
									21.9
									32.68
									35.071
									45.444
									57.554
									63.867
									65.293
									69.321
									70.414
									71.319
									72.199
									77.132
									81.779
									81.994
									82.016
									87.997
									89.951
									90.107
									98.214
									99.966
									104.98
									106.72
									106.88
									114.51
									116.99
									117.21
									126.75
									128.56
									130.46
									130.8
									140.5
									144.31
									147.74
									151.72
									163.73
									180.28
									190.97
									22.138
									31.11
									42.116
									54.369
									58.549
									59.62
									62.831
									66.64
									67.057
									67.254
									67.452
									67.478
									69.924
									72.288
									72.417
									72.431
									76.372
									77.906
									79.132
									81.863
									83.425
									84.916
									86.72
									87.404
									87.404
									99.455
									107.36
									107.39
									108.41
									108.46
									111.11
									111.82
									111.94
									122.74
									131.42
									140.03
									144.73
									164.12
									166.34
									43.66
									45.318
									54.271
									61.403
									63.519
									63.856
									64.315
									64.792
									66.627
									67.641
									71.181
									71.853
									72.029
									72.129
									72.698
									74.534
									74.779
									75.69
									76.215
									77.015
									79.725
									84.733
									86.311
									88.349
									89.507
									94.547
									94.933
									95.041
									95.213
									96.588
									98.017
									99.365
									100.93
									101.05
									104.41
									104.48
									106.44
									112.89
									113.19
									113.23
									118.21
									119.85
									120.02
									120.26
									121.81
									127.28
									174.89
									214.17
									246.06
